# Supplementary material for: Tryptophanyl tRNA Synthetase from Human Macrophages Infected by Porphyromonas gingivalis Induces a Proinflammatory Response Associated with Atherosclerosis
Source: Pathogens. 2021 Dec 20;10(12):1648. doi: 10.3390/pathogens10121648 (PMC8708850; doi:10.3390/pathogens10121648)
Supplement: Supplementary file 1 [file pathogens-10-01648-s001.zip]

Archive with 1 entries (1 files):
- pathogens-1500710-supplementary.pdf
